# Supplementary material for: Genome-Wide Identification and Characterization of the BZR Transcription Factor Gene Family in Leymus chinensis
Source: Genes (Basel). 2025 Jan 26;16(2):155. doi: 10.3390/genes16020155 (PMC11854996; doi:10.3390/genes16020155)
Supplement: Supplementary file 1 [file genes-16-00155-s001.zip]

Archive with 3 entries (3 files):
- Table S1 List of LcBZR protein sequences.xlsx
- Table S2 The MEME motif sequence and length of LcBZRs.xlsx
- Table S3 Cis-acting elements in LcBZRs.xlsx
