# Supplementary material for: Genome-Wide Identification and Characterization of the BZR Transcription Factor Gene Family in Leymus chinensis
Source: Genes (Basel). 2025 Jan 26;16(2):155. doi: 10.3390/genes16020155 (PMC11854996; doi:10.3390/genes16020155)
Supplement: Supplementary file 1 [file genes-16-00155-s001.zip › Table S1 List of LcBZR protein sequences.xlsx]

## Sheet: Sheet1
List of LcBZR protein sequences
>Lc2Ns004599.t1(LcBZR1)
MTSGAARAAAEADAGLGRTPTWKERENNKRRERRRRAIAAKIFTGLRALGNYKLPKHCDN
NEVLKELCREAGWVVEDDGTTYRKGYKPPSSSGPFGGVSSAGMSPCSSSQLLSAPSSSFP
SPVPSYHASPASSSFPSPTRLDNPSPACLLPFLRGLPNLPPLRVSNSAPVTPPLSSPTAS
RPPKILKPDWEVDPFRHPFFALSAPASPTRGRRHKHPDTIPECDESDVSTVDSCRWISFQ
MATTAPTSPAYNLVNLGASSSNSMEIEGMPGERGRSGPEFEFDKGRVTPWEGERIHEVAA
EELELTLGVGSK
>Lc3Ns024956.t1(LcBZR2)
MATGGGGGADFGAAGGAGGRMPTWRERENNKRRERRRRAIAAKIFSGLRAHGGYKLPKHC
DNNEVLKALCNEAGWVVEPDGTTYRKGCRPAERMDGIGCSVSPSPCSSYQPSPRASYNAS
PTSSSFPSGASSPFLPHSNNMVNGVDATPILPWLQTFSNSTASNKRPHLPPLLIHGGSIS
APVTPPLSSPTARTPRMKTDWDESVIQPPWHGSNSPCVVNSTPPSPGRQMVPDPAWLAGI
QISSTSPSSPTFSLMSSNPFSVFKEAIPGGGSSRMCTPGQSGTCSPVIAGMARHPDVHMM
DVVSDEFAFGSSTNGAQQAAGLVRAWEGERIHEDSGSDELELTLGSTRTRS
>Lc7Ns021460.t1(LcBZR3)
MMHGPAGGSAGGGGHGLGGTRVPTWRERENNRRRERRRRAIAAKIYTGLRAYGNYNLPKH
CDNNEVLKALCNEAGWVVEPDGTTYRRGCKPPPQALADPMGRSASASPCSSYQPSPRASY
NPSPASSSFPSSGSSSHITLGGGNNFIGGVEGSSLIPWLKNLSSNPSFASSSKLPQLHHL
YFNGGSISAPVTPPSSSPTHTPRIKTDWENQCVLPPWAGANYTSLPNSTPPSPGHHVAPD
PAWLAGFQISSAGPSSPTYNLVSHNPFGIYKEALASSSRVCTPGQSGTCSPVMGDHAPAH
HDVQMVDGAADDFAFGSNSNGNNESPGLVKAWEGERIHEECASDELELTLGSSRTRGEPF
>Lc2Xm051404.t1(LcBZR4)
MTSGAARAAAEADAGLGRTPTWKERENNKRRERRRRAIAAKIFTGLRALGNYKLPKHCDN
NEVLKELCREAGWVVEDDGTTYRKGYKPPSSGPFGGVSSAGMSPCSSSQLLSAPSSSFPS
PVPSYHASPASSSFPSPTRLDNPSPACLLPFLRGLPNLPPLRVSNSAPVTPPLSSPTASR
PPKILKPDWEVDPFRHPFFALSAPASPTRGRRHEHPDTIPECDESDVSTVDSGHWISFQM
ATTAPTSPAYNLVNLGASSSNSMEIEGMAGERGRSGPEFEFDKGRVTPWEGERIHEVAAE
ELELTLGVGSK
>Lc3Xm072826.t1(LcBZR5)
MPTWRERENNKRRERRRRAIAAKIFSGLRAHGGYKLPKHCDNNEVLKALCNEAGWVVEPD
GTTYRKVRMQTCRTHGWDWVLRVTKPMFLISAESAGIIQCEPYLLFIPQRRIFALPPAF
>Lc3Xm072827.t1(LcBZR6)
MKTDWDESVIQPPWHGSNSPCVVNSTPPSPGRQMVPDPAWLAGIQISSTSPSSPTFSLMS
SNPFSVFKEAIPGGGSSRMCTPGQSGTCSPVIPGMARRPDVHMMDVVSDEFAFGSSTNGG
AQQATAGLVRAWEGERIHEDSGSDELELTLGSSRTRS
>Lc6Xm080063.t1(LcBZR7)
MVIGGVVGSGGGGGGNGMASRVPTWRERENNRRRERRRRAVAAKIFHGLRAHGNYTLPKH
CDNNEVLKALCDEAGWTVEPDGTTYRKGCKPPAAEGANPTVRSGSPSSCSSHKVSPRAGS
SSFPSSGTSSHTTLGGGGSYYEGSSLIPWLKNLSSGSGFASSSKFPGYSPHSYFSGGSIS
APVTPPSGSPRRMPHLNTGWGEYPSVQVQPPWVGTGGSGYDYASLPNSTPSSPRGSHGVV
PDPAWLSGFQISSAGPSSPTYSLMAPSNPFGVFREMAAATAGSSRMHTPGQSGTCSSVAL
AIHGDVQMEHREADDFAFGSGGMPVLVNAWEGERIHEVCGSDEHELELTLGLGSSKTRAG
AVN
>Lc7Xm038258.t1(LcBZR8)
ESCGRKKQRSDAANPEPALADPAAAAGAPMMHGPAGGSGGGHGLGGTRVPTWRERENNRR
RERRRRAIAAKIYTGLRAYGNYNLPKHCDNNEVLKALCNEAGWVVEPDGTTYRRGCKPPP
QARADPMGRSASASPCSSYQPSPRASYNPSPASSSFPSSGSSSHITLGGGNNFIGGVEGS
SLIPWLKNLSSNPSFASSSKLPQLHHLYFNGGSISAPVTPPSSSPTHTPRIKTDWENQCI
LPPWAGANYTSLPNSTPPSPGHHVAPDPAWLAGFQISSAGPSSPTYNLVSHNPFGIALAS
SSRVCTPGQSGTCSPVMGDHAPAHHDVQMEMVEGAADDFAFGSNSNGNNGSPGLVKAWEG
ERIHEECASDELELTLGSSRTRGEPPF
