# Supplementary material for: Genome-Wide Identification and Characterization of the BZR Transcription Factor Gene Family in Leymus chinensis
Source: Genes (Basel). 2025 Jan 26;16(2):155. doi: 10.3390/genes16020155 (PMC11854996; doi:10.3390/genes16020155)
Supplement: Supplementary file 1 [file genes-16-00155-s001.zip › Table S2 The MEME motif sequence and length of LcBZRs.xlsx]

## Sheet: Sheet1
Table S2 The MEME motif sequence and length of LcBZRs
Motif	Width	Sequence
Motif-1	50	RRRAIAAKIFTGLRAHGNYKLPKHCDNNEVLKALCNEAGWVVEPDGTTYR
Motif-2	15	VPTWRERENNKRRER
Motif-3	15	GLVKAWEGERIHEEC
Motif-4	28	FQISSTGPSSPTYNLVSHNPFSIYKEEI
Motif-5	21	LKTDWEEDPIRPPWFGANAPA
Motif-6	16	SRMCTPGQSGTCSPVI
Motif-7	28	FLPQLPHLYFNGGSISAPVTPPLSSPTA
Motif-8	20	NSTPPSPGRHVVPDPAWLAG
Motif-9	21	HPDVQMEDGESDDFAFGSGSN
Motif-10	8	DELELTLG
