# Supplementary material for: Genome-Wide Identification and Characterization of the BZR Transcription Factor Gene Family in Leymus chinensis
Source: Genes (Basel). 2025 Jan 26;16(2):155. doi: 10.3390/genes16020155 (PMC11854996; doi:10.3390/genes16020155)
Supplement: Supplementary file 1 [file genes-16-00155-s001.zip › Table S3 Cis-acting elements in LcBZRs.xlsx]

## Sheet: 修改
Table S3 Cis-acting elements in LcBZRs
Gene	Classification	Function
Lc2Ns004599.t1	TGACG-motif	cis-acting regulatory element involved in the MeJA-responsiveness
Lc2Ns004599.t1	TGACG-motif	cis-acting regulatory element involved in the MeJA-responsiveness
Lc2Ns004599.t1	TGACG-motif	cis-acting regulatory element involved in the MeJA-responsiveness
Lc2Ns004599.t1	TGACG-motif	cis-acting regulatory element involved in the MeJA-responsiveness
Lc2Ns004599.t1	ABRE	cis-acting element involved in the abscisic acid responsiveness
Lc2Ns004599.t1	ABRE	cis-acting element involved in the abscisic acid responsiveness
Lc2Ns004599.t1	ABRE	cis-acting element involved in the abscisic acid responsiveness
Lc2Ns004599.t1	ABRE	cis-acting element involved in the abscisic acid responsiveness
Lc2Ns004599.t1	GC-motif	enhancer-like element involved in anoxic specific inducibility
Lc2Ns004599.t1	GC-motif	enhancer-like element involved in anoxic specific inducibility
Lc2Ns004599.t1	GC-motif	enhancer-like element involved in anoxic specific inducibility
Lc2Ns004599.t1	GC-motif	enhancer-like element involved in anoxic specific inducibility
Lc2Ns004599.t1	CGTCA-motif	cis-acting regulatory element involved in the MeJA-responsiveness
Lc2Ns004599.t1	CGTCA-motif	cis-acting regulatory element involved in the MeJA-responsiveness
Lc2Ns004599.t1	CGTCA-motif	cis-acting regulatory element involved in the MeJA-responsiveness
Lc2Ns004599.t1	CGTCA-motif	cis-acting regulatory element involved in the MeJA-responsiveness
Lc2Ns004599.t1	Sp1	light responsive element
Lc2Ns004599.t1	Sp1	light responsive element
Lc2Ns004599.t1	Sp1	light responsive element
Lc2Ns004599.t1	G-box	cis-acting regulatory element involved in light responsiveness
Lc2Ns004599.t1	G-box	cis-acting regulatory element involved in light responsiveness
Lc2Ns004599.t1	G-box	cis-acting regulatory element involved in light responsiveness
Lc2Ns004599.t1	G-box	cis-acting regulatory element involved in light responsiveness
Lc2Ns004599.t1	TGA-element	auxin-responsive element
Lc2Xm051404.t1	CGTCA-motif	cis-acting regulatory element involved in the MeJA-responsiveness
Lc2Xm051404.t1	CGTCA-motif	cis-acting regulatory element involved in the MeJA-responsiveness
Lc2Xm051404.t1	CGTCA-motif	cis-acting regulatory element involved in the MeJA-responsiveness
Lc2Xm051404.t1	CGTCA-motif	cis-acting regulatory element involved in the MeJA-responsiveness
Lc2Xm051404.t1	GC-motif	enhancer-like element involved in anoxic specific inducibility
Lc2Xm051404.t1	GC-motif	enhancer-like element involved in anoxic specific inducibility
Lc2Xm051404.t1	GC-motif	enhancer-like element involved in anoxic specific inducibility
Lc2Xm051404.t1	G-box	cis-acting regulatory element involved in light responsiveness
Lc2Xm051404.t1	G-box	cis-acting regulatory element involved in light responsiveness
Lc2Xm051404.t1	Sp1	light responsive element
Lc2Xm051404.t1	Sp1	light responsive element
Lc2Xm051404.t1	Sp1	light responsive element
Lc2Xm051404.t1	Sp1	light responsive element
Lc2Xm051404.t1	TGA-element	auxin-responsive element
Lc2Xm051404.t1	CAT-box	cis-acting regulatory element related to meristem expression
Lc2Xm051404.t1	TGACG-motif	cis-acting regulatory element involved in the MeJA-responsiveness
Lc2Xm051404.t1	TGACG-motif	cis-acting regulatory element involved in the MeJA-responsiveness
Lc2Xm051404.t1	TGACG-motif	cis-acting regulatory element involved in the MeJA-responsiveness
Lc2Xm051404.t1	TGACG-motif	cis-acting regulatory element involved in the MeJA-responsiveness
Lc2Xm051404.t1	ABRE	cis-acting element involved in the abscisic acid responsiveness
Lc2Xm051404.t1	ABRE	cis-acting element involved in the abscisic acid responsiveness
Lc3Ns024956.t1	GCN4_motif	cis-regulatory element involved in endosperm expression
Lc3Ns024956.t1	ABRE	cis-acting element involved in the abscisic acid responsiveness
Lc3Ns024956.t1	ABRE	cis-acting element involved in the abscisic acid responsiveness
Lc3Ns024956.t1	ABRE	cis-acting element involved in the abscisic acid responsiveness
Lc3Ns024956.t1	ABRE	cis-acting element involved in the abscisic acid responsiveness
Lc3Ns024956.t1	TGACG-motif	cis-acting regulatory element involved in the MeJA-responsiveness
Lc3Ns024956.t1	TGACG-motif	cis-acting regulatory element involved in the MeJA-responsiveness
Lc3Ns024956.t1	TGACG-motif	cis-acting regulatory element involved in the MeJA-responsiveness
Lc3Ns024956.t1	G-Box	cis-acting regulatory element involved in light responsiveness
Lc3Ns024956.t1	G-box	cis-acting regulatory element involved in light responsiveness
Lc3Ns024956.t1	G-box	cis-acting regulatory element involved in light responsiveness
Lc3Ns024956.t1	G-box	cis-acting regulatory element involved in light responsiveness
Lc3Ns024956.t1	Sp1	light responsive element
Lc3Ns024956.t1	Sp1	light responsive element
Lc3Ns024956.t1	Sp1	light responsive element
Lc3Ns024956.t1	TCCC-motif	part of a light responsive element
Lc3Ns024956.t1	TCCC-motif	part of a light responsive element
Lc3Ns024956.t1	CGTCA-motif	cis-acting regulatory element involved in the MeJA-responsiveness
Lc3Ns024956.t1	CGTCA-motif	cis-acting regulatory element involved in the MeJA-responsiveness
Lc3Ns024956.t1	CGTCA-motif	cis-acting regulatory element involved in the MeJA-responsiveness
Lc3Ns024956.t1	GC-motif	enhancer-like element involved in anoxic specific inducibility
Lc3Ns024956.t1	GC-motif	enhancer-like element involved in anoxic specific inducibility
Lc3Ns024956.t1	GC-motif	enhancer-like element involved in anoxic specific inducibility
Lc3Xm072826.t1	TCCC-motif	part of a light responsive element
Lc3Xm072826.t1	TCCC-motif	part of a light responsive element
Lc3Xm072827.t1	ABRE	cis-acting element involved in the abscisic acid responsiveness
Lc3Xm072827.t1	ABRE	cis-acting element involved in the abscisic acid responsiveness
Lc3Xm072827.t1	ABRE	cis-acting element involved in the abscisic acid responsiveness
Lc3Xm072827.t1	ABRE	cis-acting element involved in the abscisic acid responsiveness
Lc3Xm072827.t1	ARE	cis-acting regulatory element essential for the anaerobic induction
Lc3Xm072827.t1	O2-site	cis-acting regulatory element involved in zein metabolism regulation
Lc3Xm072827.t1	TGACG-motif	cis-acting regulatory element involved in the MeJA-responsiveness
Lc3Xm072827.t1	TGACG-motif	cis-acting regulatory element involved in the MeJA-responsiveness
Lc3Xm072827.t1	TGACG-motif	cis-acting regulatory element involved in the MeJA-responsiveness
Lc3Xm072827.t1	G-Box	cis-acting regulatory element involved in light responsiveness
Lc3Xm072827.t1	Sp1	light responsive element
Lc3Xm072827.t1	G-box	cis-acting regulatory element involved in light responsiveness
Lc3Xm072827.t1	G-box	cis-acting regulatory element involved in light responsiveness
Lc3Xm072827.t1	CGTCA-motif	cis-acting regulatory element involved in the MeJA-responsiveness
Lc3Xm072827.t1	CGTCA-motif	cis-acting regulatory element involved in the MeJA-responsiveness
Lc3Xm072827.t1	CGTCA-motif	cis-acting regulatory element involved in the MeJA-responsiveness
Lc6Xm080063.t1	GC-motif	enhancer-like element involved in anoxic specific inducibility
Lc6Xm080063.t1	GC-motif	enhancer-like element involved in anoxic specific inducibility
Lc6Xm080063.t1	GC-motif	enhancer-like element involved in anoxic specific inducibility
Lc6Xm080063.t1	GC-motif	enhancer-like element involved in anoxic specific inducibility
Lc6Xm080063.t1	G-box	cis-acting regulatory element involved in light responsiveness
Lc6Xm080063.t1	G-box	cis-acting regulatory element involved in light responsiveness
Lc6Xm080063.t1	G-box	cis-acting regulatory element involved in light responsiveness
Lc6Xm080063.t1	Sp1	light responsive element
Lc6Xm080063.t1	TGA-element	auxin-responsive element
Lc6Xm080063.t1	TCCC-motif	part of a light responsive element
Lc6Xm080063.t1	ABRE	cis-acting element involved in the abscisic acid responsiveness
Lc6Xm080063.t1	ABRE	cis-acting element involved in the abscisic acid responsiveness
Lc6Xm080063.t1	ABRE	cis-acting element involved in the abscisic acid responsiveness
Lc6Xm080063.t1	ABRE	cis-acting element involved in the abscisic acid responsiveness
Lc6Xm080063.t1	ABRE	cis-acting element involved in the abscisic acid responsiveness
Lc7Ns021460.t1	G-Box	cis-acting regulatory element involved in light responsiveness
Lc7Ns021460.t1	G-Box	cis-acting regulatory element involved in light responsiveness
Lc7Ns021460.t1	I-box	part of a light responsive element
Lc7Ns021460.t1	ABRE	cis-acting element involved in the abscisic acid responsiveness
Lc7Ns021460.t1	ABRE	cis-acting element involved in the abscisic acid responsiveness
Lc7Ns021460.t1	ABRE	cis-acting element involved in the abscisic acid responsiveness
Lc7Ns021460.t1	G-box	cis-acting regulatory element involved in light responsiveness
Lc7Ns021460.t1	G-box	cis-acting regulatory element involved in light responsiveness
Lc7Ns021460.t1	TCA-element	cis-acting element involved in salicylic acid responsiveness
Lc7Ns021460.t1	Sp1	light responsive element
Lc7Ns021460.t1	GATA-motif	part of a light responsive element
Lc7Xm038258.t1	G-box	cis-acting regulatory element involved in light responsiveness
Lc7Xm038258.t1	G-box	cis-acting regulatory element involved in light responsiveness
Lc7Xm038258.t1	G-box	cis-acting regulatory element involved in light responsiveness
Lc7Xm038258.t1	TCA-element	cis-acting element involved in salicylic acid responsiveness
Lc7Xm038258.t1	Sp1	light responsive element
Lc7Xm038258.t1	Sp1	light responsive element
Lc7Xm038258.t1	G-Box	cis-acting regulatory element involved in light responsiveness
Lc7Xm038258.t1	G-Box	cis-acting regulatory element involved in light responsiveness
Lc7Xm038258.t1	ABRE	cis-acting element involved in the abscisic acid responsiveness
Lc7Xm038258.t1	ABRE	cis-acting element involved in the abscisic acid responsiveness
Lc7Xm038258.t1	ABRE	cis-acting element involved in the abscisic acid responsiveness
Lc7Xm038258.t1	ABRE	cis-acting element involved in the abscisic acid responsiveness
Lc7Xm038258.t1	I-box	part of a light responsive element
